# Supplementary material for: A Simplified Crossing Fiber Model in Diffusion Weighted Imaging
Source: Front Neurosci. 2019 May 22;13:492. doi: 10.3389/fnins.2019.00492 (PMC6541109; doi:10.3389/fnins.2019.00492)
Supplement: Supplementary file 1 [file Table_1.xlsx]

## Sheet: Sheet1
Estimation of fiber directions from Subject ID MGH 1001, Corona Radiata Region
Simplified model:								BedpostX:										Difference analysis
Voxel coord	est.phi1	est.theta1	est.phi2	est.theta2	est.f1	est.f2		est.phi1	est.theta1	est.phi2	est.theta2	est.phi3	est.theta3	est.f1	est.f2	est.f3		fiber1_angu_diff	fiber2_angu_diff	f1_diff	f2_diff
50_82_61	86.0413	78.5316	22.6234	143.679	0.301236	0.0997098		86.0501	78.9362	15.087	44.21	164.788	42.0718	0.318565	0.125679	0.098252		0.404676	9.25996	-0.0173293	-0.0259692
50_83_61	78.757	74.2348	26.1343	131.328	0.304002	0.168867		84.0011	78.1995	23.2507	129.501	163.789	39.9003	0.32404	0.188917	0.096762		6.45331	2.85592	-0.0200384	-0.02005
50_84_61	79.7892	72.9811	27.2045	130.697	0.31632	0.249315		81.9141	74.461	23.1661	127.459	165.76	37.1217	0.327474	0.26585	0.103188		2.51996	4.50609	-0.0111536	-0.0165349
50_85_61	75.9014	61.9195	9.88487	117.344	0.315027	0.274917		81.2895	67.8265	16.1894	125.749	172.115	36.0046	0.318945	0.301448	0.103718		7.65838	9.96945	-0.00391788	-0.0265312
50_86_61	79.8664	59.5537	6.07035	119.688	0.347478	0.279852		81.5566	118.585	5.56823	118.602	280	40	0.325584	0.261198	0		2.37229	1.17153	0.0218943	0.0186539
50_87_61	90.8856	59.0233	2.47625	101.287	0.321841	0.225273		91.3293	117.103	4.21279	106.85	200	160	0.311771	0.216838	0		3.89331	5.81142	0.0100699	0.00843473
51_82_61	124.995	170.024	76.9191	78.2344	0.150925	0.134921		165.625	35.8809	84.9046	102.146	188.253	48.0698	0.225864	0.202739	0.184962		28.9501	7.82127	-0.0749392	-0.067818
51_83_61	66.0845	61.3037	33.7347	150.681	0.183932	0.172031		54.87	275.749	80	200	200	120	0.071969	1e-06	0		36.0997	89.0934	0.111963	0.17203
51_84_61	65.4508	54.1368	16.0098	138.484	0.264662	0.250993		13.3093	135.421	87.8032	72.2366	183.736	140.292	0.299187	0.283873	0.234298		86.0898	88.2113	-0.0345248	-0.0328801
51_85_61	66.5885	49.6081	5.84325	126.596	0.405106	0.328178		89.4282	67.5801	12.2548	133.031	185.333	134.164	0.374746	0.338694	0.252817		26.3622	8.09832	0.0303601	-0.0105157
51_86_61	90.8841	59.0236	3.87916	100.464	0.503913	0.277787		92.7652	66.2839	5.1355	-128.163	7.914	50.15	0.455551	0.287824	0.197734		7.44965	27.7216	0.0483623	-0.0100368
51_87_61	93.8746	58.5846	3.24073	100.84	0.416314	0.199494		94.3928	65.5899	2.06293	108.979	120	120	0.3957	0.175704	0		7.0202	8.2178	0.0206138	0.0237896
52_82_61	172.273	142.168	16.207	130.683	0.259665	0.180166		169.972	38.0669	1.72042	132.235	83.7013	82.9926	0.280388	0.213815	0.132373		1.43438	10.9533	-0.0207227	-0.0336487
52_83_61	28.7521	41.9379	2.9538	138.034	0.218219	0.170671		7.41235	40.2149	1.75829	137.209	89.6669	96.4455	0.26716	0.225326	0.133986		14.0785	1.15356	-0.0489412	-0.0546554
52_84_61	28.5135	44.4517	170.864	39.995	0.267031	0.218793		12.3724	136.266	5.62037	139.663	97.3264	73.9697	0.317756	0.274893	0.1901		11.2348	9.50831	-0.0507247	-0.0561002
52_85_61	123.319	44.5421	24.8369	57.8537	0.322572	0.298859		8.11726	48.0077	92.6642	112.159	0.977867	138.417	0.347255	0.318898	0.302426		75.2348	60.2226	-0.0246828	-0.0200393
52_86_61	106.02	51.7335	12.6262	67.4315	0.473464	0.225837		96.2339	123.945	80	330	160	40	0.45749	0.001759	0		9.0034	83.2617	0.0159736	0.224078
52_87_61	91.5538	58.9189	171.201	72.6993	0.399245	0.160012		94.4008	105.432	162.854	130.763	13.2377	233.083	0.372905	0.190674	0.136377		15.8642	24.5413	0.02634	-0.0306616
53_82_61	166.974	139.241	6.69146	135.281	0.268097	0.194621		172.062	40.1178	5.96088	135.602	90.419	85.828	0.295453	0.222945	0.096519		3.36155	0.604793	-0.0273555	-0.0283241
53_83_61	16.8866	45.2092	166.18	44.2487	0.245621	0.193202		4.84579	42.9812	182.614	41.6134	97.0971	97.0946	0.274032	0.222786	0.092554		8.66	11.4754	-0.0284105	-0.0295843
53_84_61	15.9203	47.0622	164.104	40.7899	0.251202	0.179747		9.32718	47	0.0995228	140.017	99.6535	74.2938	0.299333	0.22608	0.115918		4.8235	10.3754	-0.0481312	-0.0463332
53_85_61	12.121	47.1472	143.146	39.7756	0.284443	0.212432		7.41041	48.6115	171.673	140.961	94.1176	114.594	0.334501	0.225997	0.194549		3.78769	18.012	-0.0500577	-0.0135647
53_86_61	109.054	52.6494	18.5192	63.569	0.353146	0.230334		92.2711	112.317	5.91184	49.7943	161.101	136.219	0.319655	0.290819	0.208683		20.8603	17.3021	0.0334914	-0.0604846
53_87_61	101.58	63.675	5.41171	60.6898	0.348293	0.128321		91.6693	105.868	2.16922	52.0222	157.095	134.475	0.327378	0.182375	0.178803		13.9451	9.07635	0.0209155	-0.0540536
54_82_61	167.298	138.365	8.15335	139.459	0.270042	0.231925		169.216	41.6091	4.93815	140.141	92.4752	94.3728	0.283505	0.252231	0.087209		1.27444	2.18438	-0.0134629	-0.020306
54_83_61	168.828	133.77	9.27241	142.23	0.290357	0.247351		171.624	45.575	178.2	143.067	320	134.475	0.275741	0.233175	0.027001		2.11185	6.76259	0.014616	0.0141763
54_84_61	174.741	131.568	152.558	35.4733	0.296307	0.225544		179.09	50.1291	167.88	33.2823	280	94.3728	0.276027	0.207626	0.000268		3.70668	8.9037	0.0202801	0.0179177
54_85_61	1.74252	49.95	127.388	39.1795	0.309565	0.167315		2.64678	51.757	133.31	142.702	120	223.24	0.340169	0.198502	0		1.93828	4.11825	-0.0306042	-0.031187
54_86_61	177.767	131.3	112.719	48.9829	0.358345	0.300127		1.51874	53.4427	98.7645	112.709	160.444	153.475	0.383534	0.259527	0.189696		5.56719	21.7447	-0.0251893	0.0405995
54_87_61	99.0669	64.3684	175.191	125.973	0.322926	0.259934		94.6014	108.164	175.27	56.1625	-16.744	28.5907	0.334468	0.307174	0.162461		8.53741	2.13672	-0.0115422	-0.0472404
55_82_61	12.9393	149.308	170.079	129.385	0.347927	0.261773		12.9375	30.3073	168.756	50.046	320	153.475	0.317759	0.226021	0		0.38438	1.16663	0.0301676	0.0357519
55_83_61	15.0493	152.347	170.88	126.244	0.322484	0.279369		10.8366	26.7661	166.288	53.4776	280	28.5907	0.284123	0.236573	0.000734		2.11997	3.70656	0.038361	0.0427962
55_84_61	159.738	125.909	171.131	21.6317	0.287043	0.276834		170.203	53.8233	6.31176	157.904	93.3873	82.4692	0.283158	0.268134	0.08913		8.46245	5.65779	0.00388517	0.00869951
55_85_61	161.973	125.524	140.885	20.5153	0.336322	0.222062		171.931	55.3371	175.792	161.643	94.34	83.387	0.327832	0.21406	0.12195		8.18979	11.6404	0.00849036	0.00800161
55_86_61	165.241	134.516	110.505	38.6125	0.346481	0.157846		173.599	54.2361	-19.3549	-164.776	94.3433	100.063	0.362321	0.224882	0.171932		10.8229	30.7964	-0.0158396	-0.0670357
55_87_61	164.951	132.518	99.9357	58.9764	0.357025	0.209123		168.947	123.371	91.6351	102.863	-197.076	-12.6499	0.361074	0.242322	0.192392		9.67191	19.706	-0.00404954	-0.0331993
